# Supplementary material for: Repeated truncation of a modular antimicrobial peptide gene for neural context
Source: PLoS Genet. 2022 Jun 17;18(6):e1010259. doi: 10.1371/journal.pgen.1010259 (PMC9246212; doi:10.1371/journal.pgen.1010259)
Supplement: S1 Data — (XLSX) [file pgen.1010259.s008.xlsx]

## Sheet: Tab2_BaraA2_locus_CNV
Line	PCR status (2 = dup)	2R_9293258_SNP	2R_9293264_DEL	2R_9293318_SNP	2R_9293407_INS	2R_9293471_SNP	2R_9293489_DEL	2R_9293522_INS	2R_9293537_SNP	2R_9293542_SNP	2R_9293563_SNP	2R_9293565_SNP	2R_9293566_SNP	2R_9293576_SNP	2R_9293713_SNP	2R_9293718_SNP	2R_9293720_SNP	2R_9293744_SNP	2R_9293761_DEL	2R_9293891_INS	2R_9293892_SNP	2R_9293899_INS
26	1	1	1	1	1	0	0	0	0	0	0	0	0	0	0	0	0	0	0	0	0	0
28	1	1	1	1	1	0	0	0	0	0	0	0	0	0	0	0	0	0	0	0	0	0
31	1	1	1	1	1	1	1	1	1	1	1	1	1	0	1	1	1	1	1	0	0	0
32	1	1	1	1	1	1	1	1	1	1	1	1	1	1	1	1	1	1	1	1	1	1
38	1	1	1	1	1	0	0	0	0	0	0	0	0	0	0	0	0	0	0	0	0	0
40	1	1	1	1	1	0	0	0	0	0	0	0	0	0	0	0	0	0	0	0	0	0
48	1	1	1	1	1	1	0	0	0	0	0	0	0	0	0	0	0	0	0	0	0	0
69	1	1	1	1	1	0	0	0	0	0	0	0	0	0	0	0	0	0	0	0	0	0
75	1	1	1	1	1	0	0	0	0	0	0	0	0	0	0	0	0	0	0	0	0	0
91	1	1	1	1	1	0	0	0	0	0	0	0	0	0	1	1	0	0	0	0	0	0
100	1	1	1	1	1	1	0	0	0	0	0	0	0	0	0	0	0	0	0	0	0	0
101	1	1	1	1	1	1	1	1	1	1	1	1	1	1	0	0	0	0	0	0	0	0
109	1	1	1	1	1	1	1	1	1	1	1	1	1	1	1	1	1	1	1	0	0	0
142	1	1	1	1	1	1	1	1	0	1	1	1	1	0	1	1	1	1	1	0	0	1
149	1	1	1	1	1	0	0	0	0	0	0	0	0	0	0	0	0	0	0	0	0	0
158	1	1	1	1	1	0	0	0	0	0	0	0	0	0	0	0	0	0	0	0	0	0
181	1	1	1	1	1	1	1	1	1	1	1	1	1	1	0	0	0	0	0	0	0	0
208	1	1	1	1	1	0	0	0	0	0	0	0	0	0	0	0	0	0	0	0	0	0
229	1	1	1	1	1	1	0	0	0	0	0	0	0	0	0	0	0	0	0	0	0	0
235	1	1	1	1	1	0	0	0	0	0	0	0	1	1	1	1	1	1	1	0	0	0
239	1	1	1	1	1	1	1	1	1	1	1	1	1	1	0	0	0	0	0	0	0	0
256	1	1	1	1	1	1	1	1	1	1	1	1	1	0	0	0	0	0	0	0	0	0
303	1	1	1	1	1	1	0	0	0	0	0	0	0	0	0	0	0	0	0	0	0	0
304	1	1	1	1	1	1	1	1	1	1	1	1	1	1	0	0	0	0	0	0	0	0
306	1	1	1	1	1	1	0	0	0	0	0	0	0	0	0	0	0	0	0	0	0	0
309	1	1	1	1	1	1	1	1	1	1	1	1	1	0	1	1	1	1	1	0	0	0
310	1	1	1	1	1	0	0	0	0	0	0	0	0	0	0	0	0	0	0	0	0	0
313	1	1	1	1	1	0	1	1	1	1	1	1	1	1	1	1	1	0	0	0	0	0
315	1	1	1	1	1	1	0	1	1	1	1	1	1	1	0	0	0	0	0	1	1	1
318	1	1	1	1	1	1	1	1	1	1	1	1	1	1	1	1	1	0	0	0	0	0
319	1	1	1	1	1	1	0	0	0	0	0	0	0	0	0	0	0	0	0	0	0	0
320	1	1	1	1	1	1	1	1	1	1	1	1	1	0	1	1	1	1	1	0	0	0
321	1	1	1	1	1	0	0	0	0	0	0	0	0	0	0	0	0	0	0	0	0	0
332	1	1	1	1	1	1	1	1	1	1	1	1	1	1	0	0	0	0	0	0	0	0
335	1	1	1	1	1	0	0	0	0	0	0	0	0	0	0	0	0	0	0	0	0	0
338	1	1	1	1	1	0	1	1	1	1	1	1	1	0	0	0	0	0	0	0	0	0
340	1	1	1	1	1	1	1	1	1	1	1	1	1	1	1	1	1	1	0	0	0	0
348	1	1	1	1	1	1	1	1	1	1	1	1	1	0	1	0	1	1	1	0	0	1
350	1	1	1	1	1	1	1	1	0	0	0	0	0	0	0	0	0	0	0	0	0	0
352	1	1	1	1	1	0	0	0	0	0	0	0	0	0	0	0	0	0	0	0	0	0
354	1	1	1	1	1	1	1	1	1	1	1	1	1	1	1	1	1	1	1	0	0	1
355	1	1	1	1	1	1	1	1	1	1	1	1	1	1	1	1	1	1	1	0	0	1
358	1	1	1	1	1	0	0	0	0	0	0	0	0	0	0	0	0	0	0	0	1	1
359	1	1	1	1	1	0	0	0	0	0	0	0	0	0	0	0	0	0	0	0	0	0
361	1	1	1	1	1	1	0	0	0	0	0	0	0	0	0	0	0	0	0	0	0	0
362	1	1	1	1	1	1	0	0	0	0	0	0	0	0	0	0	0	0	0	0	0	0
365	1	1	1	1	1	0	0	0	0	0	0	0	0	0	0	0	0	0	0	0	0	0
373	1	1	1	1	1	1	0	0	0	0	0	0	0	0	0	0	0	0	0	0	0	0
377	1	1	1	1	1	1	1	1	1	1	1	1	1	0	0	0	0	0	0	1	1	1
382	1	1	1	1	1	1	0	0	0	0	0	0	0	0	0	0	0	0	0	0	0	0
383	1	1	1	1	1	1	1	1	1	1	1	1	1	1	1	1	0	1	1	0	0	0
385	1	1	1	1	1	1	1	1	1	1	1	1	1	1	0	0	0	0	0	0	0	0
390	1	1	1	1	1	1	0	0	0	0	0	0	0	0	0	0	0	0	0	0	0	0
391	1	1	1	1	1	1	1	1	1	1	1	1	1	1	0	0	0	0	0	0	0	0
392	1	1	1	1	1	1	1	1	1	1	1	1	1	1	0	0	0	0	0	0	0	0
395	1	1	1	1	1	1	1	1	1	1	1	1	1	1	0	0	0	0	0	0	0	0
397	1	1	1	1	1	1	1	1	1	1	1	1	1	1	0	0	0	0	0	1	1	1
399	1	1	1	1	1	1	1	1	1	1	1	1	1	0	0	0	0	0	0	0	0	0
405	1	1	1	1	1	0	0	0	0	0	0	0	0	0	0	0	0	0	0	0	0	0
406	1	1	1	1	1	0	0	0	0	0	0	0	0	0	0	0	0	0	0	0	0	0
409	1	1	1	1	1	1	0	0	0	0	0	0	0	0	0	0	0	0	0	0	0	0
426	1	1	1	1	1	1	1	1	1	1	1	1	1	1	0	0	0	0	0	0	0	0
427	1	1	1	1	1	0	0	0	0	0	0	0	0	0	0	0	0	0	0	0	0	0
437	1	1	1	1	1	1	0	0	0	0	0	0	0	0	0	0	0	0	0	0	0	0
443	1	1	1	1	1	0	0	0	0	0	0	0	0	0	0	0	0	0	0	0	0	0
491	1	1	1	1	1	0	0	0	0	0	0	0	0	0	0	0	0	0	0	0	0	0
502	1	1	1	1	1	0	0	0	0	0	0	0	0	0	0	0	0	0	0	0	0	0
528	1	1	1	1	1	1	1	0	1	1	1	1	1	1	0	0	0	0	0	0	0	0
530	1	1	1	1	1	1	1	1	1	1	1	1	1	1	0	0	0	0	0	0	0	0
535	1	1	1	1	1	0	0	0	0	0	0	0	0	0	0	0	0	0	0	0	0	0
551	1	1	1	1	1	1	0	1	1	0	0	0	0	0	0	0	0	0	0	1	1	1
555	1	1	1	1	1	0	0	0	0	0	0	0	0	0	0	0	0	0	0	0	0	0
559	1	1	1	1	1	1	1	1	0	0	0	0	0	0	0	0	0	0	0	1	1	1
563	1	1	1	1	1	1	1	0	1	1	1	1	1	0	0	0	0	0	0	0	0	0
566	1	1	1	1	1	1	1	1	1	1	1	1	1	1	0	0	0	0	0	1	1	1
584	1	1	1	1	1	0	0	0	0	0	0	0	0	0	0	0	0	0	0	0	0	0
627	1	1	1	1	1	1	0	0	0	0	0	0	0	0	0	0	0	0	0	0	0	0
634	1	1	1	1	1	1	1	1	1	1	1	1	1	1	0	0	0	0	0	0	0	0
703	1	1	1	1	1	0	0	0	0	0	0	0	0	0	0	0	0	0	0	0	0	0
705	1	1	1	1	1	1	1	1	1	1	1	1	1	1	0	0	0	0	0	0	0	0
714	1	1	1	0	1	0	0	0	0	0	0	0	0	0	0	0	0	0	0	0	0	0
716	1	1	1	1	1	0	0	0	0	0	0	0	0	0	0	0	0	0	0	0	0	0
721	1	1	1	1	1	0	0	0	0	0	0	0	0	0	0	0	0	0	0	0	0	0
732	1	1	1	1	1	0	0	0	0	0	0	0	0	0	1	1	1	1	1	0	1	1
738	1	1	1	1	1	1	1	1	1	1	1	1	1	0	1	1	1	1	1	0	0	0
748	1	1	1	1	1	0	0	0	0	0	0	0	0	0	0	0	0	0	0	0	0	0
761	1	1	1	1	1	1	1	1	1	1	1	1	1	1	0	0	0	0	0	0	0	0
776	1	1	1	1	1	1	1	1	1	1	1	1	1	1	0	0	0	0	0	0	0	0
783	1	1	1	1	1	0	0	0	0	0	0	0	0	0	0	0	0	0	0	0	0	0
786	1	1	1	1	1	0	1	1	1	1	1	1	1	1	0	0	0	0	0	0	0	0
787	1	1	1	1	1	0	0	0	0	0	0	0	0	0	0	0	0	0	0	0	0	0
790	1	1	1	1	1	1	1	1	1	1	1	1	1	1	1	1	1	1	1	0	0	0
799	1	1	1	1	1	0	0	0	0	0	0	0	0	0	0	0	0	0	0	0	0	0
801	1	1	1	1	1	1	1	1	1	1	1	1	1	0	1	1	1	1	1	0	1	1
802	1	1	1	1	1	1	1	1	1	1	1	1	1	0	0	0	0	0	1	0	1	1
808	1	1	1	1	1	1	0	0	0	0	0	0	0	0	0	0	0	0	0	0	0	0
810	1	1	1	1	1	0	0	0	0	0	0	0	0	0	0	0	0	0	0	0	0	0
818	1	1	1	1	1	0	0	0	0	0	0	0	0	0	0	0	0	0	0	0	0	0
819	1	1	1	1	1	1	1	1	1	1	1	1	1	0	1	1	1	1	1	0	0	0
820	1	1	1	1	1	0	0	0	0	0	0	0	0	0	0	0	0	0	0	0	0	0
821	1	1	1	1	1	1	1	1	1	1	1	1	1	1	0	0	0	0	0	1	1	1
822	1	1	1	1	1	1	1	1	1	1	1	1	1	1	0	0	0	0	0	0	0	0
832	1	1	1	1	1	1	1	1	1	1	1	1	1	0	0	0	0	0	0	0	0	0
843	1	1	1	1	1	1	1	0	1	1	1	1	1	1	0	0	0	0	0	0	0	0
849	1	1	1	1	1	1	1	1	1	1	1	1	1	1	0	0	0	0	0	0	0	0
850	1	1	1	1	1	1	1	1	1	1	1	1	1	1	0	0	0	0	0	0	0	0
852	1	1	1	1	1	0	0	0	0	0	0	0	0	0	0	0	0	0	0	0	0	0
859	1	1	1	1	1	1	1	1	1	1	1	1	1	0	0	0	0	0	0	0	0	0
890	1	1	1	1	1	1	1	1	1	1	1	1	1	0	0	0	0	0	0	0	0	0
892	1	1	1	1	1	0	0	0	0	0	0	0	0	0	0	0	0	0	0	0	0	0
897	1	1	1	1	1	0	0	0	0	0	0	0	0	0	0	0	0	0	0	0	1	1
900	1	1	1	1	1	1	1	1	1	1	1	1	1	1	0	0	0	0	0	0	0	0
911	1	1	1	1	1	1	1	1	1	1	1	1	1	0	1	1	1	1	1	0	0	0
913	1	1	1	1	1	1	0	0	0	0	0	0	0	0	0	0	0	0	0	0	0	0
85	2	1	1	1	1	0	0	0	0	0	0	0	0	0	0	0	0	0	0	0	0	0
88	2	1	1	1	1	0	0	0	0	0	0	0	0	0	0	0	0	0	0	0	0	0
105	2	1	1	1	1	0	0	0	0	0	0	0	0	0	0	0	0	0	0	0	0	0
129	2	1	1	1	1	0	0	0	0	0	0	0	0	0	0	0	0	0	0	0	0	0
136	2	1	1	1	1	0	0	0	0	0	0	0	0	0	0	0	0	0	0	0	0	0
195	2	1	1	1	1	0	0	0	0	0	0	0	0	0	0	0	0	0	0	0	0	0
228	2	1	1	1	1	0	0	0	0	0	0	0	0	0	0	0	0	0	0	0	0	0
280	2	1	1	1	1	0	0	0	0	0	0	0	0	0	0	0	0	0	0	0	0	0
287	2	1	1	1	1	0	0	0	0	0	0	0	0	0	0	0	0	0	0	0	0	0
336	2	1	1	1	1	0	1	1	1	1	0	1	1	0	0	0	0	0	0	0	0	0
357	2	1	1	1	1	0	0	0	0	0	0	0	0	0	0	0	0	0	0	0	0	0
386	2	1	1	1	1	0	0	0	0	0	0	0	0	0	0	0	0	0	0	0	0	0
707	2	1	1	1	1	0	0	0	0	0	0	0	0	0	0	0	0	0	0	0	0	0
805	2	1	1	1	1	0	0	0	0	0	0	0	0	0	1	1	1	1	1	0	0	1
837	2	1	1	1	1	0	0	0	0	0	0	0	0	0	0	0	0	0	0	0	0	0
853	2	1	1	1	1	1	0	0	0	0	0	0	0	0	0	0	0	0	0	0	0	0
855	2	1	1	1	1	0	0	0	0	0	0	0	0	0	0	0	0	0	0	0	0	0
907	2	1	1	1	1	0	0	0	0	0	0	0	0	0	0	0	0	0	0	0	0	0
21		1	1	1	1	0	0	0	0	0	0	0	0	0	0	0	0	0	0	0	0	0
41		1	1	1	1	1	1	1	1	1	1	1	1	1	1	1	1	1	1	0	0	0
42		1	1	1	1	1	1	1	1	1	1	1	1	1	0	0	0	0	0	0	0	0
45		1	1	1	1	0	0	0	0	0	0	0	0	0	0	0	0	0	0	0	0	0
49		1	1	1	1	1	1	1	0	0	0	0	0	0	0	0	0	0	0	0	0	0
57		1	1	1	1	0	0	0	0	0	0	0	0	0	0	0	0	0	0	0	0	0
59		1	1	1	1	1	1	1	1	1	1	1	1	0	1	1	1	1	1	0	0	0
73		1	1	1	1	0	0	0	0	0	0	0	0	0	0	0	0	0	0	0	0	0
83		1	1	1	1	1	1	1	1	1	1	1	1	0	1	1	1	1	1	0	0	0
93		1	1	1	0	0	0	0	0	0	0	0	0	0	0	0	0	0	0	0	0	0
138		1	1	1	1	0	0	0	0	0	0	0	0	0	0	0	0	0	0	0	0	0
153		1	1	1	1	0	0	0	0	0	0	0	0	0	0	0	0	0	0	0	0	0
161		1	1	1	1	1	1	1	1	1	1	1	1	0	0	0	0	0	0	0	0	0
176		1	1	1	1	1	1	1	1	1	1	1	1	1	0	0	0	0	0	0	0	0
177		1	1	1	1	0	0	0	0	0	0	0	0	0	0	0	0	0	0	0	0	0
189		1	1	1	1	1	1	1	1	1	1	1	1	0	0	0	0	0	0	1	1	1
217		1	1	1	1	1	1	1	1	1	1	1	1	1	0	0	0	0	0	0	0	0
223		1	1	1	1	1	0	0	0	0	0	0	0	0	0	0	0	0	0	0	0	0
227		1	1	1	1	0	0	0	0	0	0	0	0	0	0	0	0	0	0	0	0	0
233		1	1	1	1	1	1	1	1	1	1	1	1	0	0	0	0	0	0	0	0	0
237		1	1	1	1	0	0	0	0	0	0	0	0	0	0	0	0	0	0	0	0	0
301		1	1	1	1	1	1	0	1	1	1	1	1	1	0	0	0	0	0	0	0	0
307		1	1	1	1	1	1	1	1	1	1	1	1	1	0	0	0	0	0	0	0	0
317		1	1	1	1	0	1	0	0	0	0	0	0	0	0	0	0	0	0	0	0	0
324		1	1	1	1	0	0	0	0	0	0	0	0	0	0	0	0	0	0	0	0	0
325		1	1	1	1	0	1	1	1	0	1	1	1	1	0	0	0	0	0	0	0	0
356		1	1	1	1	0	0	0	0	0	0	0	0	0	0	0	0	0	0	0	0	0
360		1	1	1	1	0	0	0	0	0	0	0	0	0	0	0	0	0	0	0	0	0
367		1	1	1	1	0	0	0	0	0	0	0	0	0	0	0	0	0	0	0	0	0
370		1	1	1	1	1	1	1	1	1	1	1	1	0	1	1	1	1	1	0	0	0
371		1	1	1	1	1	0	0	0	0	0	0	0	0	0	0	0	0	0	0	0	0
374		1	1	1	1	0	0	0	0	0	0	0	0	0	0	0	0	0	0	0	0	0
375		1	1	1	1	0	0	0	0	0	0	0	0	0	0	0	0	0	0	0	0	0
379		1	1	1	1	0	0	0	0	0	0	0	0	0	0	0	0	0	0	0	0	0
380		1	1	1	1	1	1	1	1	1	1	1	1	1	1	1	1	1	0	0	0	1
381		1	1	1	1	0	0	0	0	0	0	0	0	0	0	0	0	0	0	0	0	0
439		1	1	1	1	1	1	1	1	1	1	1	1	1	0	0	0	0	0	1	1	1
440		1	1	1	1	0	0	0	0	0	0	0	0	0	0	0	0	0	0	0	0	0
441		1	1	1	1	0	0	0	0	0	0	0	0	0	0	0	0	0	0	0	0	0
461		1	1	1	1	0	0	0	0	0	0	0	0	0	0	0	0	0	0	0	0	0
486		1	1	1	1	0	0	0	0	0	0	0	0	0	0	0	0	0	0	0	0	0
492		1	1	1	1	0	0	0	0	0	0	0	0	0	1	1	1	1	1	0	0	0
505		1	1	1	1	1	1	1	1	1	1	1	1	1	0	0	0	0	0	0	0	0
508		1	1	1	1	0	0	0	0	0	0	0	0	0	0	0	0	0	0	0	0	0
509		1	1	1	1	0	0	0	0	0	0	0	0	0	0	0	0	0	0	0	0	0
513		1	1	1	1	1	1	1	1	1	1	1	1	1	0	0	0	0	0	0	0	0
517		1	1	1	1	0	0	0	0	0	0	0	0	0	0	0	0	0	0	0	0	0
531		1	1	1	1	0	0	0	0	0	0	0	0	0	0	0	0	0	0	0	0	0
589		1	1	1	1	0	0	0	0	0	0	0	0	0	0	0	0	0	0	0	0	0
595		1	1	1	1	1	1	1	1	1	1	1	1	1	1	0	0	0	0	0	0	0
596		1	1	1	1	0	0	0	0	0	0	0	0	0	0	0	0	0	0	0	0	0
630		1	1	1	1	1	0	0	0	0	0	0	0	0	0	0	0	0	0	0	0	0
639		1	1	1	1	1	1	1	1	1	1	1	1	1	0	0	0	0	0	0	0	0
642		1	1	1	1	0	0	0	0	0	0	0	0	0	0	0	0	0	0	0	0	0
646		1	1	1	1	1	1	1	1	1	0	0	0	0	0	0	0	0	0	0	0	0
712		1	1	1	1	0	0	0	0	0	0	0	0	0	0	0	0	0	0	0	0	0
727		1	1	1	1	0	0	0	0	0	0	0	0	0	0	0	0	0	0	0	0	0
730		1	1	1	1	0	0	0	0	0	0	0	0	0	0	0	0	0	0	0	0	0
737		1	1	1	1	0	0	0	0	0	0	0	0	0	0	0	0	0	0	0	0	0
757		1	1	1	1	1	1	1	1	1	1	1	1	1	0	0	0	0	0	0	0	0
765		1	1	1	1	0	0	0	0	0	0	0	0	0	0	0	0	0	0	0	0	0
774		1	1	1	1	1	1	1	1	0	1	1	1	0	1	1	1	1	1	0	0	0
796		1	1	1	1	0	0	0	0	0	0	0	0	0	0	0	0	0	0	0	0	0
804		1	1	1	1	0	0	0	0	0	0	0	0	0	1	1	1	1	1	0	0	0
812		1	1	1	1	1	1	1	1	1	1	1	1	0	1	1	1	1	1	0	0	0
857		1	1	1	1	1	1	1	1	1	1	1	1	1	0	0	0	0	0	0	0	0
861		1	1	1	1	0	0	0	0	0	0	0	0	0	0	0	0	0	0	0	0	0
879		1	1	1	1	0	0	0	0	0	0	0	0	0	0	0	0	0	0	0	0	0
882		1	1	1	1	0	0	0	0	0	0	0	0	0	0	0	0	0	0	1	1	1
884		1	1	1	1	0	0	0	0	0	0	0	0	0	0	0	0	0	0	0	0	0
887		1	1	1	1	1	1	1	1	1	1	1	1	1	0	0	0	0	0	0	0	0
894		1	1	1	1	0	0	0	0	0	0	0	0	1	1	1	1	1	1	0	0	1
908		1	1	1	1	1	1	1	1	1	1	1	1	1	0	0	0	0	0	0	0	0
