# Supplementary material for: Repeated truncation of a modular antimicrobial peptide gene for neural context
Source: PLoS Genet. 2022 Jun 17;18(6):e1010259. doi: 10.1371/journal.pgen.1010259 (PMC9246212; doi:10.1371/journal.pgen.1010259)
Supplement: S3 Data — (ZIP) [file pgen.1010259.s010.zip]

Archive with 383 entries (344 files):
- Supp data file 2/
- Supp data file 2/.DS_Store
- __MACOSX/
- __MACOSX/Supp data file 2/
- __MACOSX/Supp data file 2/._.DS_Store
- Supp data file 2/ATP8A locus/
- Supp data file 2/ATP8A locus/.DS_Store
- __MACOSX/Supp data file 2/ATP8A locus/
- __MACOSX/Supp data file 2/ATP8A locus/._.DS_Store
- Supp data file 2/ATP8A locus/aBSREL/
- Supp data file 2/ATP8A locus/aBSREL/.DS_Store
- __MACOSX/Supp data file 2/ATP8A locus/aBSREL/
- __MACOSX/Supp data file 2/ATP8A locus/aBSREL/._.DS_Store
- Supp data file 2/ATP8A locus/aBSREL/Datamonkey Adaptive Evolution Server.html
- __MACOSX/Supp data file 2/ATP8A locus/aBSREL/._Datamonkey Adaptive Evolution Server.html
- Supp data file 2/ATP8A locus/aBSREL/Datamonkey Adaptive Evolution Server_files/
- Supp data file 2/ATP8A locus/aBSREL/Datamonkey Adaptive Evolution Server_files/all.css
- __MACOSX/Supp data file 2/ATP8A locus/aBSREL/Datamonkey Adaptive Evolution Server_files/
- __MACOSX/Supp data file 2/ATP8A locus/aBSREL/Datamonkey Adaptive Evolution Server_files/._all.css
- Supp data file 2/ATP8A locus/aBSREL/Datamonkey Adaptive Evolution Server_files/datamonkey.css
- __MACOSX/Supp data file 2/ATP8A locus/aBSREL/Datamonkey Adaptive Evolution Server_files/._datamonkey.css
- Supp data file 2/ATP8A locus/aBSREL/Datamonkey Adaptive Evolution Server_files/datamonkey.js
- __MACOSX/Supp data file 2/ATP8A locus/aBSREL/Datamonkey Adaptive Evolution Server_files/._datamonkey.js
- Supp data file 2/ATP8A locus/aBSREL/Datamonkey Adaptive Evolution Server_files/header-logo.svg
- __MACOSX/Supp data file 2/ATP8A locus/aBSREL/Datamonkey Adaptive Evolution Server_files/._header-logo.svg
- Supp data file 2/ATP8A locus/aBSREL/Datamonkey Adaptive Evolution Server_files/moment_timeline.bcb1cafa923482f4826e32741fe16a98.js
- __MACOSX/Supp data file 2/ATP8A locus/aBSREL/Datamonkey Adaptive Evolution Server_files/._moment_timeline.bcb1cafa923482f4826e32741fe16a98.js
- Supp data file 2/ATP8A locus/aBSREL/Datamonkey Adaptive Evolution Server_files/saved_resource(1).html
- __MACOSX/Supp data file 2/ATP8A locus/aBSREL/Datamonkey Adaptive Evolution Server_files/._saved_resource(1).html
- Supp data file 2/ATP8A locus/aBSREL/Datamonkey Adaptive Evolution Server_files/saved_resource.html
- __MACOSX/Supp data file 2/ATP8A locus/aBSREL/Datamonkey Adaptive Evolution Server_files/._saved_resource.html
- Supp data file 2/ATP8A locus/aBSREL/Datamonkey Adaptive Evolution Server_files/timeline.28ecda9667eeb8e1b18898b99fee6c31.js
- __MACOSX/Supp data file 2/ATP8A locus/aBSREL/Datamonkey Adaptive Evolution Server_files/._timeline.28ecda9667eeb8e1b18898b99fee6c31.js
- Supp data file 2/ATP8A locus/aBSREL/Datamonkey Adaptive Evolution Server_files/twitter-diamond.svg
- __MACOSX/Supp data file 2/ATP8A locus/aBSREL/Datamonkey Adaptive Evolution Server_files/._twitter-diamond.svg
- Supp data file 2/ATP8A locus/aBSREL/Datamonkey Adaptive Evolution Server_files/v4-shims.css
- __MACOSX/Supp data file 2/ATP8A locus/aBSREL/Datamonkey Adaptive Evolution Server_files/._v4-shims.css
- Supp data file 2/ATP8A locus/aBSREL/Datamonkey Adaptive Evolution Server_files/vendors_datamonkey.js
- __MACOSX/Supp data file 2/ATP8A locus/aBSREL/Datamonkey Adaptive Evolution Server_files/._vendors_datamonkey.js
- Supp data file 2/ATP8A locus/aBSREL/Datamonkey Adaptive Evolution Server_files/widget_iframe.06c6ee58c3810956b7509218508c7b56.html
- __MACOSX/Supp data file 2/ATP8A locus/aBSREL/Datamonkey Adaptive Evolution Server_files/._widget_iframe.06c6ee58c3810956b7509218508c7b56.html
- Supp data file 2/ATP8A locus/aBSREL/Datamonkey Adaptive Evolution Server_files/widgets.js
- __MACOSX/Supp data file 2/ATP8A locus/aBSREL/Datamonkey Adaptive Evolution Server_files/._widgets.js
- __MACOSX/Supp data file 2/ATP8A locus/aBSREL/._Datamonkey Adaptive Evolution Server_files
- Supp data file 2/ATP8A locus/aBSREL/Detailed results.xlsx
- __MACOSX/Supp data file 2/ATP8A locus/aBSREL/._Detailed results.xlsx
- Supp data file 2/ATP8A locus/aBSREL/log.txt
- __MACOSX/Supp data file 2/ATP8A locus/aBSREL/._log.txt
- Supp data file 2/ATP8A locus/aBSREL/node12image.svg
- __MACOSX/Supp data file 2/ATP8A locus/aBSREL/._node12image.svg
- Supp data file 2/ATP8A locus/aBSREL/tree.svg
- __MACOSX/Supp data file 2/ATP8A locus/aBSREL/._tree.svg
- __MACOSX/Supp data file 2/ATP8A locus/._aBSREL
- Supp data file 2/ATP8A locus/BUSTED/
- Supp data file 2/ATP8A locus/BUSTED/.DS_Store
- __MACOSX/Supp data file 2/ATP8A locus/BUSTED/
- __MACOSX/Supp data file 2/ATP8A locus/BUSTED/._.DS_Store
- Supp data file 2/ATP8A locus/BUSTED/busted-chart.png
- __MACOSX/Supp data file 2/ATP8A locus/BUSTED/._busted-chart.png
- Supp data file 2/ATP8A locus/BUSTED/busted.svg
- __MACOSX/Supp data file 2/ATP8A locus/BUSTED/._busted.svg
- Supp data file 2/ATP8A locus/BUSTED/Datamonkey Adaptive Evolution Server.html
- __MACOSX/Supp data file 2/ATP8A locus/BUSTED/._Datamonkey Adaptive Evolution Server.html
- Supp data file 2/ATP8A locus/BUSTED/Datamonkey Adaptive Evolution Server_files/
- Supp data file 2/ATP8A locus/BUSTED/Datamonkey Adaptive Evolution Server_files/all.css
- __MACOSX/Supp data file 2/ATP8A locus/BUSTED/Datamonkey Adaptive Evolution Server_files/
- __MACOSX/Supp data file 2/ATP8A locus/BUSTED/Datamonkey Adaptive Evolution Server_files/._all.css
- Supp data file 2/ATP8A locus/BUSTED/Datamonkey Adaptive Evolution Server_files/datamonkey.css
- __MACOSX/Supp data file 2/ATP8A locus/BUSTED/Datamonkey Adaptive Evolution Server_files/._datamonkey.css
- Supp data file 2/ATP8A locus/BUSTED/Datamonkey Adaptive Evolution Server_files/datamonkey.js
- __MACOSX/Supp data file 2/ATP8A locus/BUSTED/Datamonkey Adaptive Evolution Server_files/._datamonkey.js
- Supp data file 2/ATP8A locus/BUSTED/Datamonkey Adaptive Evolution Server_files/header-logo.svg
- __MACOSX/Supp data file 2/ATP8A locus/BUSTED/Datamonkey Adaptive Evolution Server_files/._header-logo.svg
- Supp data file 2/ATP8A locus/BUSTED/Datamonkey Adaptive Evolution Server_files/moment_timeline.bcb1cafa923482f4826e32741fe16a98.js
- __MACOSX/Supp data file 2/ATP8A locus/BUSTED/Datamonkey Adaptive Evolution Server_files/._moment_timeline.bcb1cafa923482f4826e32741fe16a98.js
- Supp data file 2/ATP8A locus/BUSTED/Datamonkey Adaptive Evolution Server_files/saved_resource(1).html
- __MACOSX/Supp data file 2/ATP8A locus/BUSTED/Datamonkey Adaptive Evolution Server_files/._saved_resource(1).html
- Supp data file 2/ATP8A locus/BUSTED/Datamonkey Adaptive Evolution Server_files/saved_resource.html
- __MACOSX/Supp data file 2/ATP8A locus/BUSTED/Datamonkey Adaptive Evolution Server_files/._saved_resource.html
- Supp data file 2/ATP8A locus/BUSTED/Datamonkey Adaptive Evolution Server_files/timeline.28ecda9667eeb8e1b18898b99fee6c31.js
- __MACOSX/Supp data file 2/ATP8A locus/BUSTED/Datamonkey Adaptive Evolution Server_files/._timeline.28ecda9667eeb8e1b18898b99fee6c31.js
- Supp data file 2/ATP8A locus/BUSTED/Datamonkey Adaptive Evolution Server_files/twitter-diamond.svg
- __MACOSX/Supp data file 2/ATP8A locus/BUSTED/Datamonkey Adaptive Evolution Server_files/._twitter-diamond.svg
- Supp data file 2/ATP8A locus/BUSTED/Datamonkey Adaptive Evolution Server_files/v4-shims.css
- __MACOSX/Supp data file 2/ATP8A locus/BUSTED/Datamonkey Adaptive Evolution Server_files/._v4-shims.css
- Supp data file 2/ATP8A locus/BUSTED/Datamonkey Adaptive Evolution Server_files/vendors_datamonkey.js
- __MACOSX/Supp data file 2/ATP8A locus/BUSTED/Datamonkey Adaptive Evolution Server_files/._vendors_datamonkey.js
- Supp data file 2/ATP8A locus/BUSTED/Datamonkey Adaptive Evolution Server_files/widget_iframe.06c6ee58c3810956b7509218508c7b56.html
- __MACOSX/Supp data file 2/ATP8A locus/BUSTED/Datamonkey Adaptive Evolution Server_files/._widget_iframe.06c6ee58c3810956b7509218508c7b56.html
- Supp data file 2/ATP8A locus/BUSTED/Datamonkey Adaptive Evolution Server_files/widgets.js
- __MACOSX/Supp data file 2/ATP8A locus/BUSTED/Datamonkey Adaptive Evolution Server_files/._widgets.js
- __MACOSX/Supp data file 2/ATP8A locus/BUSTED/._Datamonkey Adaptive Evolution Server_files
- Supp data file 2/ATP8A locus/BUSTED/datamonkey-table (3).csv
- __MACOSX/Supp data file 2/ATP8A locus/BUSTED/._datamonkey-table (3).csv
- Supp data file 2/ATP8A locus/BUSTED/log.txt
- __MACOSX/Supp data file 2/ATP8A locus/BUSTED/._log.txt
- Supp data file 2/ATP8A locus/BUSTED/tree.svg
- __MACOSX/Supp data file 2/ATP8A locus/BUSTED/._tree.svg
- Supp data file 2/ATP8A locus/FELdatamonkey-table (3).xlsx
- __MACOSX/Supp data file 2/ATP8A locus/._FELdatamonkey-table (3).xlsx
- Supp data file 2/ATP8A locus/FUBARdatamonkey-table (3).xlsx
- __MACOSX/Supp data file 2/ATP8A locus/._FUBARdatamonkey-table (3).xlsx
- Supp data file 2/ATP8A locus/SLACdatamonkey-table (3).xlsx
- __MACOSX/Supp data file 2/ATP8A locus/._SLACdatamonkey-table (3).xlsx
- Supp data file 2/ATP8A locus/Summary ATP8A locus.txt
- __MACOSX/Supp data file 2/ATP8A locus/._Summary ATP8A locus.txt
- Supp data file 2/ATP8A locus IM24s.nex
- __MACOSX/Supp data file 2/._ATP8A locus IM24s.nex
- Supp data file 2/BaraB locus/
- Supp data file 2/BaraB locus/.DS_Store
- __MACOSX/Supp data file 2/BaraB locus/
- __MACOSX/Supp data file 2/BaraB locus/._.DS_Store
- Supp data file 2/BaraB locus/aBSREL/
- Supp data file 2/BaraB locus/aBSREL/.DS_Store
- __MACOSX/Supp data file 2/BaraB locus/aBSREL/
- __MACOSX/Supp data file 2/BaraB locus/aBSREL/._.DS_Store
- Supp data file 2/BaraB locus/aBSREL/Datamonkey Adaptive Evolution Server2.html
- __MACOSX/Supp data file 2/BaraB locus/aBSREL/._Datamonkey Adaptive Evolution Server2.html
- Supp data file 2/BaraB locus/aBSREL/Datamonkey Adaptive Evolution Server2_files/
- Supp data file 2/BaraB locus/aBSREL/Datamonkey Adaptive Evolution Server2_files/all.css
- __MACOSX/Supp data file 2/BaraB locus/aBSREL/Datamonkey Adaptive Evolution Server2_files/
- __MACOSX/Supp data file 2/BaraB locus/aBSREL/Datamonkey Adaptive Evolution Server2_files/._all.css
- Supp data file 2/BaraB locus/aBSREL/Datamonkey Adaptive Evolution Server2_files/datamonkey.css
- __MACOSX/Supp data file 2/BaraB locus/aBSREL/Datamonkey Adaptive Evolution Server2_files/._datamonkey.css
- Supp data file 2/BaraB locus/aBSREL/Datamonkey Adaptive Evolution Server2_files/datamonkey.js
- __MACOSX/Supp data file 2/BaraB locus/aBSREL/Datamonkey Adaptive Evolution Server2_files/._datamonkey.js
- Supp data file 2/BaraB locus/aBSREL/Datamonkey Adaptive Evolution Server2_files/header-logo.svg
- __MACOSX/Supp data file 2/BaraB locus/aBSREL/Datamonkey Adaptive Evolution Server2_files/._header-logo.svg
- Supp data file 2/BaraB locus/aBSREL/Datamonkey Adaptive Evolution Server2_files/jsonp.jsonp
- __MACOSX/Supp data file 2/BaraB locus/aBSREL/Datamonkey Adaptive Evolution Server2_files/._jsonp.jsonp
- Supp data file 2/BaraB locus/aBSREL/Datamonkey Adaptive Evolution Server2_files/moment_timeline.bcb1cafa923482f4826e32741fe16a98.js
- __MACOSX/Supp data file 2/BaraB locus/aBSREL/Datamonkey Adaptive Evolution Server2_files/._moment_timeline.bcb1cafa923482f4826e32741fe16a98.js
- Supp data file 2/BaraB locus/aBSREL/Datamonkey Adaptive Evolution Server2_files/saved_resource(1).html
- __MACOSX/Supp data file 2/BaraB locus/aBSREL/Datamonkey Adaptive Evolution Server2_files/._saved_resource(1).html
- Supp data file 2/BaraB locus/aBSREL/Datamonkey Adaptive Evolution Server2_files/saved_resource.html
- __MACOSX/Supp data file 2/BaraB locus/aBSREL/Datamonkey Adaptive Evolution Server2_files/._saved_resource.html
- Supp data file 2/BaraB locus/aBSREL/Datamonkey Adaptive Evolution Server2_files/timeline.28ecda9667eeb8e1b18898b99fee6c31.js
- __MACOSX/Supp data file 2/BaraB locus/aBSREL/Datamonkey Adaptive Evolution Server2_files/._timeline.28ecda9667eeb8e1b18898b99fee6c31.js
- Supp data file 2/BaraB locus/aBSREL/Datamonkey Adaptive Evolution Server2_files/twitter-diamond.svg
- __MACOSX/Supp data file 2/BaraB locus/aBSREL/Datamonkey Adaptive Evolution Server2_files/._twitter-diamond.svg
- Supp data file 2/BaraB locus/aBSREL/Datamonkey Adaptive Evolution Server2_files/v4-shims.css
- __MACOSX/Supp data file 2/BaraB locus/aBSREL/Datamonkey Adaptive Evolution Server2_files/._v4-shims.css
- Supp data file 2/BaraB locus/aBSREL/Datamonkey Adaptive Evolution Server2_files/vendors_datamonkey.js
- __MACOSX/Supp data file 2/BaraB locus/aBSREL/Datamonkey Adaptive Evolution Server2_files/._vendors_datamonkey.js
- Supp data file 2/BaraB locus/aBSREL/Datamonkey Adaptive Evolution Server2_files/widget_iframe.06c6ee58c3810956b7509218508c7b56.html
- __MACOSX/Supp data file 2/BaraB locus/aBSREL/Datamonkey Adaptive Evolution Server2_files/._widget_iframe.06c6ee58c3810956b7509218508c7b56.html
- Supp data file 2/BaraB locus/aBSREL/Datamonkey Adaptive Evolution Server2_files/widgets.js
- __MACOSX/Supp data file 2/BaraB locus/aBSREL/Datamonkey Adaptive Evolution Server2_files/._widgets.js
- __MACOSX/Supp data file 2/BaraB locus/aBSREL/._Datamonkey Adaptive Evolution Server2_files
- Supp data file 2/BaraB locus/BUSTED/
- Supp data file 2/BaraB locus/BUSTED/.DS_Store
- __MACOSX/Supp data file 2/BaraB locus/BUSTED/
- __MACOSX/Supp data file 2/BaraB locus/BUSTED/._.DS_Store
- Supp data file 2/BaraB locus/BUSTED/Datamonkey Adaptive Evolution Server.html
- __MACOSX/Supp data file 2/BaraB locus/BUSTED/._Datamonkey Adaptive Evolution Server.html
- Supp data file 2/BaraB locus/BUSTED/Datamonkey Adaptive Evolution Server_files/
- Supp data file 2/BaraB locus/BUSTED/Datamonkey Adaptive Evolution Server_files/all.css
- __MACOSX/Supp data file 2/BaraB locus/BUSTED/Datamonkey Adaptive Evolution Server_files/
- __MACOSX/Supp data file 2/BaraB locus/BUSTED/Datamonkey Adaptive Evolution Server_files/._all.css
- Supp data file 2/BaraB locus/BUSTED/Datamonkey Adaptive Evolution Server_files/datamonkey.css
- __MACOSX/Supp data file 2/BaraB locus/BUSTED/Datamonkey Adaptive Evolution Server_files/._datamonkey.css
- Supp data file 2/BaraB locus/BUSTED/Datamonkey Adaptive Evolution Server_files/datamonkey.js
- __MACOSX/Supp data file 2/BaraB locus/BUSTED/Datamonkey Adaptive Evolution Server_files/._datamonkey.js
- Supp data file 2/BaraB locus/BUSTED/Datamonkey Adaptive Evolution Server_files/header-logo.svg
- __MACOSX/Supp data file 2/BaraB locus/BUSTED/Datamonkey Adaptive Evolution Server_files/._header-logo.svg
- Supp data file 2/BaraB locus/BUSTED/Datamonkey Adaptive Evolution Server_files/moment_timeline.bcb1cafa923482f4826e32741fe16a98.js
- __MACOSX/Supp data file 2/BaraB locus/BUSTED/Datamonkey Adaptive Evolution Server_files/._moment_timeline.bcb1cafa923482f4826e32741fe16a98.js
- Supp data file 2/BaraB locus/BUSTED/Datamonkey Adaptive Evolution Server_files/saved_resource(1).html
- __MACOSX/Supp data file 2/BaraB locus/BUSTED/Datamonkey Adaptive Evolution Server_files/._saved_resource(1).html
- Supp data file 2/BaraB locus/BUSTED/Datamonkey Adaptive Evolution Server_files/saved_resource.html
- __MACOSX/Supp data file 2/BaraB locus/BUSTED/Datamonkey Adaptive Evolution Server_files/._saved_resource.html
- Supp data file 2/BaraB locus/BUSTED/Datamonkey Adaptive Evolution Server_files/timeline.28ecda9667eeb8e1b18898b99fee6c31.js
- __MACOSX/Supp data file 2/BaraB locus/BUSTED/Datamonkey Adaptive Evolution Server_files/._timeline.28ecda9667eeb8e1b18898b99fee6c31.js
- Supp data file 2/BaraB locus/BUSTED/Datamonkey Adaptive Evolution Server_files/twitter-diamond.svg
- __MACOSX/Supp data file 2/BaraB locus/BUSTED/Datamonkey Adaptive Evolution Server_files/._twitter-diamond.svg
- Supp data file 2/BaraB locus/BUSTED/Datamonkey Adaptive Evolution Server_files/v4-shims.css
- __MACOSX/Supp data file 2/BaraB locus/BUSTED/Datamonkey Adaptive Evolution Server_files/._v4-shims.css
- Supp data file 2/BaraB locus/BUSTED/Datamonkey Adaptive Evolution Server_files/vendors_datamonkey.js
- __MACOSX/Supp data file 2/BaraB locus/BUSTED/Datamonkey Adaptive Evolution Server_files/._vendors_datamonkey.js
- Supp data file 2/BaraB locus/BUSTED/Datamonkey Adaptive Evolution Server_files/widget_iframe.06c6ee58c3810956b7509218508c7b56.html
- __MACOSX/Supp data file 2/BaraB locus/BUSTED/Datamonkey Adaptive Evolution Server_files/._widget_iframe.06c6ee58c3810956b7509218508c7b56.html
- Supp data file 2/BaraB locus/BUSTED/Datamonkey Adaptive Evolution Server_files/widgets.js
- __MACOSX/Supp data file 2/BaraB locus/BUSTED/Datamonkey Adaptive Evolution Server_files/._widgets.js
- __MACOSX/Supp data file 2/BaraB locus/BUSTED/._Datamonkey Adaptive Evolution Server_files
- Supp data file 2/BaraB locus/FELDatamonkey Adaptive Evolution Server.html
- __MACOSX/Supp data file 2/BaraB locus/._FELDatamonkey Adaptive Evolution Server.html
- Supp data file 2/BaraB locus/FELDatamonkey Adaptive Evolution Server_files/
- Supp data file 2/BaraB locus/FELDatamonkey Adaptive Evolution Server_files/all.css
- __MACOSX/Supp data file 2/BaraB locus/FELDatamonkey Adaptive Evolution Server_files/
- __MACOSX/Supp data file 2/BaraB locus/FELDatamonkey Adaptive Evolution Server_files/._all.css
- Supp data file 2/BaraB locus/FELDatamonkey Adaptive Evolution Server_files/datamonkey.css
- __MACOSX/Supp data file 2/BaraB locus/FELDatamonkey Adaptive Evolution Server_files/._datamonkey.css
- Supp data file 2/BaraB locus/FELDatamonkey Adaptive Evolution Server_files/datamonkey.js
- __MACOSX/Supp data file 2/BaraB locus/FELDatamonkey Adaptive Evolution Server_files/._datamonkey.js
- Supp data file 2/BaraB locus/FELDatamonkey Adaptive Evolution Server_files/header-logo.svg
- __MACOSX/Supp data file 2/BaraB locus/FELDatamonkey Adaptive Evolution Server_files/._header-logo.svg
- Supp data file 2/BaraB locus/FELDatamonkey Adaptive Evolution Server_files/moment_timeline.bcb1cafa923482f4826e32741fe16a98.js
- __MACOSX/Supp data file 2/BaraB locus/FELDatamonkey Adaptive Evolution Server_files/._moment_timeline.bcb1cafa923482f4826e32741fe16a98.js
- Supp data file 2/BaraB locus/FELDatamonkey Adaptive Evolution Server_files/saved_resource(1).html
- __MACOSX/Supp data file 2/BaraB locus/FELDatamonkey Adaptive Evolution Server_files/._saved_resource(1).html
- Supp data file 2/BaraB locus/FELDatamonkey Adaptive Evolution Server_files/saved_resource.html
- __MACOSX/Supp data file 2/BaraB locus/FELDatamonkey Adaptive Evolution Server_files/._saved_resource.html
- Supp data file 2/BaraB locus/FELDatamonkey Adaptive Evolution Server_files/timeline.28ecda9667eeb8e1b18898b99fee6c31.js
- __MACOSX/Supp data file 2/BaraB locus/FELDatamonkey Adaptive Evolution Server_files/._timeline.28ecda9667eeb8e1b18898b99fee6c31.js
- Supp data file 2/BaraB locus/FELDatamonkey Adaptive Evolution Server_files/twitter-diamond.svg
- __MACOSX/Supp data file 2/BaraB locus/FELDatamonkey Adaptive Evolution Server_files/._twitter-diamond.svg
- Supp data file 2/BaraB locus/FELDatamonkey Adaptive Evolution Server_files/v4-shims.css
- __MACOSX/Supp data file 2/BaraB locus/FELDatamonkey Adaptive Evolution Server_files/._v4-shims.css
- Supp data file 2/BaraB locus/FELDatamonkey Adaptive Evolution Server_files/vendors_datamonkey.js
- __MACOSX/Supp data file 2/BaraB locus/FELDatamonkey Adaptive Evolution Server_files/._vendors_datamonkey.js
- Supp data file 2/BaraB locus/FELDatamonkey Adaptive Evolution Server_files/widget_iframe.06c6ee58c3810956b7509218508c7b56.html
- __MACOSX/Supp data file 2/BaraB locus/FELDatamonkey Adaptive Evolution Server_files/._widget_iframe.06c6ee58c3810956b7509218508c7b56.html
- Supp data file 2/BaraB locus/FELDatamonkey Adaptive Evolution Server_files/widgets.js
- __MACOSX/Supp data file 2/BaraB locus/FELDatamonkey Adaptive Evolution Server_files/._widgets.js
- __MACOSX/Supp data file 2/BaraB locus/._FELDatamonkey Adaptive Evolution Server_files
- Supp data file 2/BaraB locus/FUBARDatamonkey Adaptive Evolution Server.html
- __MACOSX/Supp data file 2/BaraB locus/._FUBARDatamonkey Adaptive Evolution Server.html
- Supp data file 2/BaraB locus/FUBARDatamonkey Adaptive Evolution Server_files/
- Supp data file 2/BaraB locus/FUBARDatamonkey Adaptive Evolution Server_files/all.css
- __MACOSX/Supp data file 2/BaraB locus/FUBARDatamonkey Adaptive Evolution Server_files/
- __MACOSX/Supp data file 2/BaraB locus/FUBARDatamonkey Adaptive Evolution Server_files/._all.css
- Supp data file 2/BaraB locus/FUBARDatamonkey Adaptive Evolution Server_files/datamonkey.css
- __MACOSX/Supp data file 2/BaraB locus/FUBARDatamonkey Adaptive Evolution Server_files/._datamonkey.css
- Supp data file 2/BaraB locus/FUBARDatamonkey Adaptive Evolution Server_files/datamonkey.js
- __MACOSX/Supp data file 2/BaraB locus/FUBARDatamonkey Adaptive Evolution Server_files/._datamonkey.js
- Supp data file 2/BaraB locus/FUBARDatamonkey Adaptive Evolution Server_files/header-logo.svg
- __MACOSX/Supp data file 2/BaraB locus/FUBARDatamonkey Adaptive Evolution Server_files/._header-logo.svg
- Supp data file 2/BaraB locus/FUBARDatamonkey Adaptive Evolution Server_files/moment_timeline.bcb1cafa923482f4826e32741fe16a98.js
- __MACOSX/Supp data file 2/BaraB locus/FUBARDatamonkey Adaptive Evolution Server_files/._moment_timeline.bcb1cafa923482f4826e32741fe16a98.js
- Supp data file 2/BaraB locus/FUBARDatamonkey Adaptive Evolution Server_files/saved_resource(1).html
- __MACOSX/Supp data file 2/BaraB locus/FUBARDatamonkey Adaptive Evolution Server_files/._saved_resource(1).html
- Supp data file 2/BaraB locus/FUBARDatamonkey Adaptive Evolution Server_files/saved_resource.html
- __MACOSX/Supp data file 2/BaraB locus/FUBARDatamonkey Adaptive Evolution Server_files/._saved_resource.html
- Supp data file 2/BaraB locus/FUBARDatamonkey Adaptive Evolution Server_files/timeline.28ecda9667eeb8e1b18898b99fee6c31.js
- __MACOSX/Supp data file 2/BaraB locus/FUBARDatamonkey Adaptive Evolution Server_files/._timeline.28ecda9667eeb8e1b18898b99fee6c31.js
- Supp data file 2/BaraB locus/FUBARDatamonkey Adaptive Evolution Server_files/twitter-diamond.svg
- __MACOSX/Supp data file 2/BaraB locus/FUBARDatamonkey Adaptive Evolution Server_files/._twitter-diamond.svg
- Supp data file 2/BaraB locus/FUBARDatamonkey Adaptive Evolution Server_files/v4-shims.css
- __MACOSX/Supp data file 2/BaraB locus/FUBARDatamonkey Adaptive Evolution Server_files/._v4-shims.css
- Supp data file 2/BaraB locus/FUBARDatamonkey Adaptive Evolution Server_files/vendors_datamonkey.js
- __MACOSX/Supp data file 2/BaraB locus/FUBARDatamonkey Adaptive Evolution Server_files/._vendors_datamonkey.js
- Supp data file 2/BaraB locus/FUBARDatamonkey Adaptive Evolution Server_files/widget_iframe.06c6ee58c3810956b7509218508c7b56.html
- __MACOSX/Supp data file 2/BaraB locus/FUBARDatamonkey Adaptive Evolution Server_files/._widget_iframe.06c6ee58c3810956b7509218508c7b56.html
- Supp data file 2/BaraB locus/FUBARDatamonkey Adaptive Evolution Server_files/widgets.js
- __MACOSX/Supp data file 2/BaraB locus/FUBARDatamonkey Adaptive Evolution Server_files/._widgets.js
- __MACOSX/Supp data file 2/BaraB locus/._FUBARDatamonkey Adaptive Evolution Server_files
- Supp data file 2/BaraB locus/SLACDatamonkey Adaptive Evolution Server.html
- __MACOSX/Supp data file 2/BaraB locus/._SLACDatamonkey Adaptive Evolution Server.html
- Supp data file 2/BaraB locus/SLACDatamonkey Adaptive Evolution Server_files/
- Supp data file 2/BaraB locus/SLACDatamonkey Adaptive Evolution Server_files/all.css
- __MACOSX/Supp data file 2/BaraB locus/SLACDatamonkey Adaptive Evolution Server_files/
- __MACOSX/Supp data file 2/BaraB locus/SLACDatamonkey Adaptive Evolution Server_files/._all.css
- Supp data file 2/BaraB locus/SLACDatamonkey Adaptive Evolution Server_files/datamonkey.css
- __MACOSX/Supp data file 2/BaraB locus/SLACDatamonkey Adaptive Evolution Server_files/._datamonkey.css
- Supp data file 2/BaraB locus/SLACDatamonkey Adaptive Evolution Server_files/datamonkey.js
- __MACOSX/Supp data file 2/BaraB locus/SLACDatamonkey Adaptive Evolution Server_files/._datamonkey.js
- Supp data file 2/BaraB locus/SLACDatamonkey Adaptive Evolution Server_files/header-logo.svg
- __MACOSX/Supp data file 2/BaraB locus/SLACDatamonkey Adaptive Evolution Server_files/._header-logo.svg
- Supp data file 2/BaraB locus/SLACDatamonkey Adaptive Evolution Server_files/moment_timeline.bcb1cafa923482f4826e32741fe16a98.js
- __MACOSX/Supp data file 2/BaraB locus/SLACDatamonkey Adaptive Evolution Server_files/._moment_timeline.bcb1cafa923482f4826e32741fe16a98.js
- Supp data file 2/BaraB locus/SLACDatamonkey Adaptive Evolution Server_files/saved_resource(1).html
- __MACOSX/Supp data file 2/BaraB locus/SLACDatamonkey Adaptive Evolution Server_files/._saved_resource(1).html
- Supp data file 2/BaraB locus/SLACDatamonkey Adaptive Evolution Server_files/saved_resource.html
- __MACOSX/Supp data file 2/BaraB locus/SLACDatamonkey Adaptive Evolution Server_files/._saved_resource.html
- Supp data file 2/BaraB locus/SLACDatamonkey Adaptive Evolution Server_files/timeline.28ecda9667eeb8e1b18898b99fee6c31.js
- __MACOSX/Supp data file 2/BaraB locus/SLACDatamonkey Adaptive Evolution Server_files/._timeline.28ecda9667eeb8e1b18898b99fee6c31.js
- Supp data file 2/BaraB locus/SLACDatamonkey Adaptive Evolution Server_files/twitter-diamond.svg
- __MACOSX/Supp data file 2/BaraB locus/SLACDatamonkey Adaptive Evolution Server_files/._twitter-diamond.svg
- Supp data file 2/BaraB locus/SLACDatamonkey Adaptive Evolution Server_files/v4-shims.css
- __MACOSX/Supp data file 2/BaraB locus/SLACDatamonkey Adaptive Evolution Server_files/._v4-shims.css
- Supp data file 2/BaraB locus/SLACDatamonkey Adaptive Evolution Server_files/vendors_datamonkey.js
- __MACOSX/Supp data file 2/BaraB locus/SLACDatamonkey Adaptive Evolution Server_files/._vendors_datamonkey.js
- Supp data file 2/BaraB locus/SLACDatamonkey Adaptive Evolution Server_files/widget_iframe.06c6ee58c3810956b7509218508c7b56.html
- __MACOSX/Supp data file 2/BaraB locus/SLACDatamonkey Adaptive Evolution Server_files/._widget_iframe.06c6ee58c3810956b7509218508c7b56.html
- Supp data file 2/BaraB locus/SLACDatamonkey Adaptive Evolution Server_files/widgets.js
- __MACOSX/Supp data file 2/BaraB locus/SLACDatamonkey Adaptive Evolution Server_files/._widgets.js
- __MACOSX/Supp data file 2/BaraB locus/._SLACDatamonkey Adaptive Evolution Server_files
- Supp data file 2/BaraB locus/summary BaraB locus.txt
- __MACOSX/Supp data file 2/BaraB locus/._summary BaraB locus.txt
- Supp data file 2/BaraB locus IM24s.nex
- __MACOSX/Supp data file 2/._BaraB locus IM24s.nex
- Supp data file 2/README.rtf
- __MACOSX/Supp data file 2/._README.rtf
- Supp data file 2/stum locus/
- Supp data file 2/stum locus/.DS_Store
- __MACOSX/Supp data file 2/stum locus/
- __MACOSX/Supp data file 2/stum locus/._.DS_Store
- Supp data file 2/stum locus/aBSREL/
- Supp data file 2/stum locus/aBSREL/.DS_Store
- __MACOSX/Supp data file 2/stum locus/aBSREL/
- __MACOSX/Supp data file 2/stum locus/aBSREL/._.DS_Store
- Supp data file 2/stum locus/aBSREL/Datamonkey Adaptive Evolution Server.html
- __MACOSX/Supp data file 2/stum locus/aBSREL/._Datamonkey Adaptive Evolution Server.html
- Supp data file 2/stum locus/aBSREL/Datamonkey Adaptive Evolution Server_files/
- Supp data file 2/stum locus/aBSREL/Datamonkey Adaptive Evolution Server_files/all.css
- __MACOSX/Supp data file 2/stum locus/aBSREL/Datamonkey Adaptive Evolution Server_files/
- __MACOSX/Supp data file 2/stum locus/aBSREL/Datamonkey Adaptive Evolution Server_files/._all.css
- Supp data file 2/stum locus/aBSREL/Datamonkey Adaptive Evolution Server_files/datamonkey.css
- __MACOSX/Supp data file 2/stum locus/aBSREL/Datamonkey Adaptive Evolution Server_files/._datamonkey.css
- Supp data file 2/stum locus/aBSREL/Datamonkey Adaptive Evolution Server_files/datamonkey.js
[truncated: 83 more entries]
