# Supplementary material for: Repeated truncation of a modular antimicrobial peptide gene for neural context
Source: PLoS Genet. 2022 Jun 17;18(6):e1010259. doi: 10.1371/journal.pgen.1010259 (PMC9246212; doi:10.1371/journal.pgen.1010259)
Supplement: S3 Data — (ZIP) [file pgen.1010259.s010.zip › Supp data file 2/ATP8A locus IM24s.nex]

#NEXUS
begin taxa;
	dimensions ntax=23;
	taxlabels
	'Dser\XM_020962164'
	'Deug\XM_017221794'
	'Drho\XM_017120938'
	'Dsim\GD10965__w501_'
	'Dmel\BaraA__CG33470_and_CG18279_'
	'Dsec\GM21466_XM_002033668'
	'Dmau\XM_033298434_LOC117137134'
	'Dere\GG20379'
	'Dyak\GE12540'
	'Dele\XM_017276537'
	'Dfic\XM_017195800'
	'Dsuz\XM_017088027'
	'Dtak\XM_017145699'
	'Dbia\XM_017101808'
	'Dpse\GA24235'
	'Dbip\XM_017235265'
	'Dana\GF13690'
	'Sleb\XM_030519534'
	'Dpau\BaraC__str._L06_'
	'Dpau\BaraC__str._L12_'
	'Dwil\GK10645'
	'Dins\BaraC'
	'Dtro\BaraC'
;
end;

begin characters;
	dimensions nchar=174;
	format datatype=dna missing=? gap=-;
	matrix
	'Dser\XM_020962164'	CAACAGACCUAUGAUGGACGCAAUGGACCCCAUGUCUUUGGCACUCCCGGCAACCAGGUCUACAUAAGGGGGCAAAACGAAGGCACCUAUAGUGUGCCCGGAGUGGGUGGCCAGUUCCAGAAUUCACCAUCGCAGGGAGCACAUGUCUACACAGAUGAGCAGGGCAACACAUUU
	'Deug\XM_017221794'	CAACAAACCUAUGACGGACGAAAUGGUCCCCAUGUUUUUGGAUCUCCUGGCAAUCAGGUUUAUAUUAGAGGCCAAAAUGAAGGCACCUACAGCGUACCUGGGGUAGGUGGUCAGUUCCAAAACUCCCCUCAACAGGGUGCGCAUGUGUACACCGAUGAACUGGGAAACACUUUU
	'Drho\XM_017120938'	CAACAGACCUAUGACGGUCGCAAUGGUCCACAUGUCUUUGGAUCCCCGGGCAAUCAGGUCUACAUUAGGGGGCAAAAUGAAGGCUCCUAUUCGGUGCCUGGAGUGGGUGGCCAGUUCCAGAACUCUCCUCAAAAGGGAGAGCAUGUCUAUACCGAUGACCUGGGAAACACUUUU
	'Dsim\GD10965__w501_'	CAAAACACCUACGACGGUCGCAAUGGACCGCAUGUCUUUGGUUCUCCGGGCAACCAGGUCUAUAUAAGGGGCCAGAAUGAAGGCACCUACAGCGUGCCGGGAGUGGGUGGCCAGUUCGAAAACGCUCCUCAGCGGGGUGAGCAUGUGUACACCGAUGAGGCGGGCAACACGUUU
	'Dmel\BaraA__CG33470_and_CG18279_'	CAACACACCTACGACGGTCGCAATGGGCCGCATGTCTTCGGTTCACCGGGCAATCAGGTCTATATAAGGGGCCAGAATGAAGGCACCTACAGCGTGCCGGGAGTGGGTGGCCAGTTCCAAAACGCTCCTCAACGGGGTGAGCATGTGTACACCGATGAGGCGGGCAACACGTTT
	'Dsec\GM21466_XM_002033668'	CAACACACCUACGACGGUCGCAACGGGCCGCAUGUCUUCGGUUCUCCGGGCAACCAGGUCUAUAUAAGGGGCCAGAAUGAAGGCACCUACAGCGUGCCGGGAGUGGGUGGCCAGUUCGAAAACGCUCCUCAGCGGGGUGAGCAUGUGUACACCGAUGAGGCGGGCAACACGUUU
	'Dmau\XM_033298434_LOC117137134'	CAAAAUACCUACGACGGUCGCAACGGUCCGCAUGUCUUCGGUUCUCCGGGCAACCGGGUCUAUAUAAGGGGCCAGAAUGAAGGCACCUACAGGGUGCCGGGAGUGGGUGGCCAGUUCGAAAACGCUCCUCAGCGGGGUGAGCAUGUGUACACCGAUGAGGCGGGCAACACGUUU
	'Dere\GG20379'	CAGCAGACCUACGACGGUCGCAAUGGACCGCAUGUCUUCGGUUCGCCGGGCAACCAGGUCUAUAUAAGGGGCCAGAACGAAGGAACCUACAGCGUGCCGGGUGUGGGUGGCCAGUUCGAAAACGCUCCUCAACGGGGUGAGCAUGUGUACACGGAUGAUUCGGGCAACACGUUU
	'Dyak\GE12540'	CAGCACACCUACGACGGUCGGAAUGGGCCGCAUGUCUUCGGUACUCCGGGCAAUCAGGUCUACAUAAGGGGUCAGAAUGAAGGAACCUACAGCGUGCCGGGAGUGGGUGGCCAGUUUGAAAACGCUCCUCAACGGGGUGAGCAUGUGUACACCGAUGACUUGGGCAACACGUUU
	'Dele\XM_017276537'	CAGCAAACCUACGACGGCCGCGAUGGUCCUCAUGUCUUUGGAACGCCGGGCAACCAAGUCUAUAUAAGGGGUCAAAACGAGGGCCCCUAUACAGUGCCCGGAGUGGGCGGCCAGUUCCAGAACUCUCCGCAACGGGGUGAGCAUGUGUACACCGAUGAGCUGGGAAACACUUUU
	'Dfic\XM_017195800'	CAACAAACCUACGAUGGUCGCAAUGGCCCUCAUGUUUUUGGACCCCCUGGCAAUCAGGUCUACAUAAGGGGACAAAAUGAAGGCCCCUAUACGGUUCCUGGAGUGGGUGGCCAGUUCCAGAAUUCUCCGCAAAGGGGAGAGCAUGUGUACACCGAUGAGCAGGGAAACACUUAU
	'Dsuz\XM_017088027'	CAACAAACCUAUGACGGUCGUGACGGUCCCCAUGUCUUUGGCACCCCGGGUAAUCAGGUCUAUAUAAGGGGUCAAAACGAAGGCACCUACAUCGUGCCUGGAGUGGGUGGCCAGUUUGAAAACGCUCCUCGACGGGGCGAGCAUGUGUACACCGAUGAGCUGGGGAACACAUUC
	'Dtak\XM_017145699'	CAGAAAACCUACGACGGUCGCGAUGGUCCCCAUGUCUUUGGAACCCCGGGCAAUCAGGUCUAUAUAAGGGGUCAAAAUGAGGGCACCUAUAGCGUGCCUGGAGUGGGUGGCCAGUUCGAAAAUUCUGCCCGACGGGGCGAGCAUGUGUACACCGAUGAGCUGGGCAACACAUUU
	'Dbia\XM_017101808'	CAAAAAACCUACGACGGUCGCGACGGUCCCCAUGUCUUUGGCUCGCCGGGUAGUCAGGUCUAUAUUCGGGGUCAAAACGAAGGUGUCUAUAGCGUGCCUGGCGUGGGUGGCCAGUUCGAGAACGCUCCUCGGCGGGGAGAGCAUGUGUACACCGACGAGCUCGGGAACACAUUC
	'Dpse\GA24235'	CAACAAACCTACGACGGACGCAACGGGCCCCATGTGTTTGGAGATCCTGGCAATCAGGTATATATACGGGGACAAAATGAAGGAACCTATAGTGTGCCCGGTGTAGGCGGCCAATTTCAGAACACTCCATCGCGGGGCGAACACGTCTATACGGATGAAGGTGGCAACACTTAT
	'Dbip\XM_017235265'	CAACAAACAUAUGAUGGCCGGAACGGUCCUCACGUCUUCGGUUCACCUGGCAAUCAGGUCUACAUCAGGGGCCAGAACGAAGGCGCCUACUCGGUGCCCGGCGUGGGUGGUCAGUUCGAGAACUCGGCAUCCAGGGGUGAGCAUGUCUACACCGAUGAACGAGGCAACACCUAU
	'Dana\GF13690'	CAACACACAUAUGAUGGCCGAAAUGGUCCUCACGUCUUCGGUUCACCUGGCAAUCAGGUCUACAUUAGGGGCCAAAACGAAGGCUCCUACUCGGUUCCCGGGGUGGGUGGUGUCUUCGAGAACUCAGGAUCAAGGGGCGAGCAUGUGUACACCGAUGAGAGCGGGAACACCUUU
	'Sleb\XM_030519534'	CAACAAAAUUACGAUGGCCGCAACGGCCCCCACGUAUUCGGCACUCCCGGCAAUCAGGUUUACAUACGGGGUCAAAACGAGGGACCCUACAAUGUGCCCGGAGUGGGUGGUACCUUCCAAAAUUCUCCAGGGCGCGGCGAACAUGUUUAUACCGAUGAGCGCGGAAACACCUUU
	'Dpau\BaraC__str._L06_'	CAGCAAACATACGATGGACGTAATGGACCGCACACTTTTGGTTCACCTGGCCAACAGGTTTATATACGCGGCCAGAACGCGGGACCCTATCAGGTGGACGGCGTCGCGGGCACATTTGAGAATTCACCCAATCGAGGAGAGCATACTTATACCGATGAGCAGGGCAATACCTAT
	'Dpau\BaraC__str._L12_'	CAGCAAACATACGATGGACGTAATGGACCGCACACTTTTGGTTCACCTGGCCAACAGGTTTATATACGCGGCCAGAATGCGGGACCCTATCAGGTGGACGGCGTCGCGGGCACATTTGAGAATTCACCCAATCGAGGAGAGCATACTTATACCGATGAGCAGGGCAATACCTAT
	'Dwil\GK10645'	CAGCAGACATACGATGGACGTAATGGACCCCACACTTTTGGTTCACCTGGCCAACAAGTTTATATACGCGGCCAAAACCCGGGACCCTATCAGGTGGATGGCGTAGGTGGCACTTTTCAGAATTCACCCAATCGAGGAGAGCATTCGTATACCGATGAGCAGGGCAATACGTAT
	'Dins\BaraC'	CAGCAAACATACGATGGACGTAATGGACCGCACACATTTGGTGCACCTGGCCAACAGGTCTATATACGCGGCCAGAATGAGGGACCCTATCAGGTGGATGGCGTAGGTGGCACTTTTCAGAATTCACCCAATCGAGGAGTACATTCGTATACCGATGAGCAGGGCAATACATAT
	'Dtro\BaraC'	CAGCAAACATACGATGGACGTAATGGACCGCACACTTTTGGTCCGCCTGGTCAACAGGTTTATATACGCGGCCAGAATGAGGGACCCTATCAGGTGGATGGCGTAGGTGGCACTTTTCAGAATTCACCCAATCATGGAGAGCATACGTACACTGATGAGCAGGGCAATACGTAT

;
end;
begin trees;
	tree consensus = [&R] ('Sleb\XM_030519534':0.07529891978019054,(('Dins\BaraC':0.025656960613942015,('Dtro\BaraC':0.042607722447556784,('Dwil\GK10645':0.036416931526185636,('Dpau\BaraC__str._L06_':0.003359285132758294,'Dpau\BaraC__str._L12_':0.0025383861355304793):0.04486522737086396):0.014326519602143484):0.015584240451052112):0.21335364458063932,('Dpse\GA24235':0.1453010711262142,('Dser\XM_020962164':0.08608922693350785,(('Dbip\XM_017235265':0.053702386718305295,'Dana\GF13690':0.07979471213742506):0.08379807574404063,(('Drho\XM_017120938':0.06471299843292166,'Dfic\XM_017195800':0.06361925144504732):0.024576645681374687,('Deug\XM_017221794':0.10196979552747759,('Dele\XM_017276537':0.07301283647842544,(('Dtak\XM_017145699':0.04640507448298692,('Dsuz\XM_017088027':0.04118339567055951,'Dbia\XM_017101808':0.08517850265900184):0.03573297415054888):0.023595300552296083,(('Dmel\BaraA__CG33470_and_CG18279_':0.013833308080143825,('Dsim\GD10965__w501_':0.009153807707006134,('Dsec\GM21466_XM_002033668':0.005092117157510234,'Dmau\XM_033298434_LOC117137134':0.02109621445377119):0.009082470987858526):0.012312509563766505):0.009559496655147437,('Dere\GG20379':0.041228183637721294,'Dyak\GE12540':0.042281949147692566):0.014431088201594666):0.047328050486747264):0.016826859592219023):0.014888071836320349):0.014032512661414143):0.02332726637489474):0.025660344788169698):0.028663153995355684):0.03651415164873073):0.07529891978019054);
end;
