# Supplementary material for: Repeated truncation of a modular antimicrobial peptide gene for neural context
Source: PLoS Genet. 2022 Jun 17;18(6):e1010259. doi: 10.1371/journal.pgen.1010259 (PMC9246212; doi:10.1371/journal.pgen.1010259)
Supplement: S3 Data — (ZIP) [file pgen.1010259.s010.zip › Supp data file 2/BaraB locus/aBSREL/Datamonkey Adaptive Evolution Server2_files/jsonp.jsonp]

/**/__twttr.callbacks.tl_i0_profile_hyphy_software_new({"headers":{"status":200,"maxPosition":"1370820830905524225","minPosition":"1370820830905524225","xPolling":30,"time":1620457210},"body":"\n"});
