# Supplementary material for: Repeated truncation of a modular antimicrobial peptide gene for neural context
Source: PLoS Genet. 2022 Jun 17;18(6):e1010259. doi: 10.1371/journal.pgen.1010259 (PMC9246212; doi:10.1371/journal.pgen.1010259)
Supplement: S3 Data — (ZIP) [file pgen.1010259.s010.zip › Supp data file 2/BaraB locus IM24s.nex]

#NEXUS
begin taxa;
	dimensions ntax=13;
	taxlabels
	'Dmau\BaraB_XM_033300133.1_282_455'
	'Dana\XM_014907649'
	'Drho\XM_017134245'
	'Dsec\BaraB_XM_002032966.2_61_234'
	'Deug\XM_017210758'
	'Dsuz\XM_017084964'
	'Dyak\GE19241__BaraB_'
	'Dbip\XM_017237939'
	'Dana\XM_001959090'
	'Dmel\BaraB__CG13749_'
	'Dbia\XM_017102001'
	'Dsim\BaraB_XM_002080640.3_173_346'
	Sleb_IM24
;
end;

begin characters;
	dimensions nchar=174;
	format datatype=dna missing=? gap=-;
	matrix
	'Dmau\BaraB_XM_033300133.1_282_455'	CAGCGGACATACGACGGACATAATGGGCCACACGTTTTCGGAACACCCGGCAATCAAGTCTACATTCGGGGGCAGAACGATGGCGTGTACAAGGTGCCAGGAGTAGGTGGTCAGTTCCAGCACGCATCGTCGCCAGCGGAACACGTCTATACGGATGAGCAGGGGAACACCTAT
	'Dana\XM_014907649'	CAGCACACGUAUGAUGGACGUAAUGGCCCUCACGUCUUCGGGGUGCCCGGUCACCAGGUCUAUAUAAGAGGUCAGAACGAAGGAACCUACAAGGUGCCCGGAGUGGGCGGUCAGUUCCAGUUGACAUCCUCGCCUCGGGAGCACGUCUAUACAGAUGAGCAGGGGAACACAUAU
	'Drho\XM_017134245'	CAACAAACAUACGACGGGCGUAAUGGACCCCAUGUUUUCGGAACACCCGGCAAUCAAGUCUACAUUCGAGGUCAAAACGAUGGAGUCUACAAGGUCCCAGGAGUAGGUGGUCAAUUCCAGCACAAUUCAUCGCCGGCGGAACACGUCUAUACAGAUGAACAGGGAAAUACUUAU
	'Dsec\BaraB_XM_002032966.2_61_234'	CAGCGGACATACGACGGACATAATGGACCACACGTTTTCGGAACACCCGGCAATCAAGTCTACATTCGGGGGCAGAACGATGGCGGGTACAAGGTGCCAGGAGTAGGTGGTCAGTTCCAGCACGCATCGTCGCCAGCGGAACACGTCTATACGGATGAGCAGGGGAACACCTAT
	'Deug\XM_017210758'	CAGCAGAUAUAUGACGGUCGUAAUGGGCCACACGUUUUCGGAACACCUGGACACCAAGUCUAUAUAAGAGGGCAAAACGAUGGUGUCUACUCGGUGCCAGGAGUGGCUGGUCAAUUUCAACACACAUCGUCACCAUCUGAACACAUCUAUAGGGACGAAAACGGAAACACCUAU
	'Dsuz\XM_017084964'	CAACAGACAUACGACGGUCGUAAUGGGCCUCAUGUUUUCGGAACACCUGGCAACCAGGUCUAUAUUCGAGGCCAAAACGAUGGAGUUUACAAUGUGCCAGGAGUAGGUGGACAGUUCCAGCACACAUCGUCGCCAGGACAACAUGUCUAUACGGAUGAACAGGGAAACACCUAU
	'Dyak\GE19241__BaraB_'	CAGCAGATATACGGCGGGAATAATGGGCCTCTTGCTTTGGGAACACCTGGCAACCTAATATACATTCGTGGGCAAAACGATGGTGTCTACAAGGTTCCAGGAGTAGGTGGTCAGTTCCAGCACGCATCGTCGCCAGCGGAATACATCTACACGGATAAGCACGGGAACATCTAT
	'Dbip\XM_017237939'	CAGCACAGGUCUGAGAGACAAACGGGUCCUCACGUCUUCGGUGUUCCCGGCAACCAGGUCUACAUCAGAGGCCAAAACGAUGGAACCUACAAAGUGCCAGGAGUGGGUGGCCAGUUCCAACUGUCAUCCUCGCCACGGGAGCACAUCUACACAGAUGAGCAGGGAAACACCUAU
	'Dana\XM_001959090'	CAGCACACGUAUGAUGGACGUAAUGGCCCUCACGUCUUCGGGGUGCCCGGUCACCAGGUCUAUAUAAGAGGUCAGAACGAAGGAACCUACAAGGUGCCCGGAGUGGGCGGUCAGUUCCAGUUGACAUCCUCGCCUCGGGAGCACGUCUAUACAGAUGAGCAGGGGAACACAUAU
	'Dmel\BaraB__CG13749_'	CAGCGGACATACGACGGACATGATGGGCCTCACGTTTTCGGAACACCCGGCAATCAAGTCTACATTCGGGGGCAGAACGATGGCGTATACAAGGTGCCAGGAGTAGGTGGTCAGTTCCATCACGCATCGTCGCCAGCAGATCACGTCTATACGGATGAGCAGGGGATCACGTAT
	'Dbia\XM_017102001'	CAGCACACAUACGACGGGCGUAAUGGGCCCCACGUUUUCGGAACUCCCGGCAAUCAGGUCUACAUUCGAGGCCAAAACGACGGCGUCUACAAGGUGCCGGGAGUAGGUGGACAGUUCCAGCACUCGUCGUCGCCAGCACAACAUGUCUACACGGAUGAGCAGGGAAACACCUAU
	'Dsim\BaraB_XM_002080640.3_173_346'	CAGCGGACATACGACGGACATAATGGGCCACATGTTTTCGGAACACCCGGCAATCAAGTCTACATTCGGGGGCAGAACGATGGCGTGTACAAGGTGCCAGGAGTAGGTGGTCAGTTCCAGCACGCATCGTCGCCAGCGGAACACGTCTATACGGATGAGCAGGGGAACACCTAT
	Sleb_IM24	CAACAAAAUUACGAUGGCCGCAACGGCCCCCACGUAUUCGGCACUCCCGGCAAUCAGGUUUACAUACGGGGUCAAAACGAGGGACCCUACAAUGUGCCCGGAGUGGGUGGUACCUUCCAAAAUUCUCCAGGGCGCGGCGAACAUGUUUAUACCGAUGAGCGCGGAAACACCUUU

;
end;
begin trees;
	tree consensus = [&R] (Sleb_IM24:0.11992542477426293,(('Dbip\XM_017237939':0.10527732265907791,('Dana\XM_014907649':0.0,'Dana\XM_001959090':0.0):0.09460765469747356):0.07324765391599802,('Drho\XM_017134245':0.07898435542218632,(('Dsuz\XM_017084964':0.05532815816931963,'Dbia\XM_017102001':0.0528170128561658):0.020480087946676356,('Deug\XM_017210758':0.14805612792123546,('Dyak\GE19241__BaraB_':0.12101526007629038,('Dmel\BaraB__CG13749_':0.04325810608377456,('Dsim\BaraB_XM_002080640.3_173_346':0.0032175927573347973,('Dmau\BaraB_XM_033300133.1_282_455':0.000061,'Dsec\BaraB_XM_002032966.2_61_234':0.011660640708141656):0.00214387981022085):0.008422084277477482):0.03229794087301813):0.029107376519538875):0.018630874316374807):0.020114247262256135):0.056260669613294706):0.11992542477426293);
end;
