# Supplementary material for: Repeated truncation of a modular antimicrobial peptide gene for neural context
Source: PLoS Genet. 2022 Jun 17;18(6):e1010259. doi: 10.1371/journal.pgen.1010259 (PMC9246212; doi:10.1371/journal.pgen.1010259)
Supplement: S3 Data — (ZIP) [file pgen.1010259.s010.zip › Supp data file 2/stum locus IM24s.nex]

#NEXUS
begin taxa;
	dimensions ntax=24;
	taxlabels
	'Drho\XM_017121875___LOC108043260_CDS'
	'Dwil\GK10648'
	'Dmir\XM_017294356___LOC108160378_CDS'
	'Dins\BaraA'
	'Dobs\XM_022367329___LOC111074527_CDS'
	'Deug\XM_017223845___LOC108113294_CDS'
	'Dele\XM_017265456___LOC108141863_CDS'
	'Dtro\BaraA'
	'Dsub\XM_034794836___LOC117890147_CDS'
	'Dyak\GE13684_CDS'
	'Dsec\GM15695_CDS'
	'Dsim\GD25174_CDS'
	'Dmau\XM_033296995___LOC117136220_CDS'
	'Dper\XM_002015800___LOC6590356_CDS'
	'Sleb\XM_030519534'
	'Dpse\GA15751'
	'Dtak\XM_017141080___LOC108057013_CDS'
	'Dpau\BaraA__str._L06__2'
	'Dfic\XM_017198865___LOC108096915_CDS'
	'Dpau\BaraA__str._L12__2'
	'Dgua\XM_034286156___LOC117592412_CDS'
	'Dsuz\XM_017075092___LOC108010239_CDS'
	'Dbia\XM_017090984___LOC108022142_CDS'
	'Dmel\CG30285__BaraC___reversed_'
;
end;

begin characters;
	dimensions nchar=174;
	format datatype=dna missing=? gap=-;
	matrix
	'Drho\XM_017121875___LOC108043260_CDS'	CAGCAGAAUUAUGAUGGGAGAAAUGGCCCGCACGAGUUCGGAACUCCUGGAAAUGGUAUCUACAUAAGGGGUCAGAACGAAGGACCCUACACGGUUCCCGGCGUGGGAGGUACCUUCCAGAAUUCGCCCUCAAGUGGCCAACAUGUCUACACCGAUGACCAGGGCAAUACAUAC
	'Dwil\GK10648'	CAGCACACTTATGATGGACGCAATGGACCACATGTCTTCGGTTCACCTGGTCAACAGGTTTATATACGCGGTCAGAATGAAGGACCCTATCAAGTGGATGGAGTTGGTGGCACTTTCCAGAATACACCGCAACGCGGAGAACATGTCTTTACCGACGAACATGGCAATACTTTT
	'Dmir\XM_017294356___LOC108160378_CDS'	CAGACUAGUUAUGACGGG---AAUGGCCCGCAUCAGUUUGGCAGUCCGGAAAAUGGAAUUUACAUACGCGGUCAGAAUGAAGGACCCUACAAUGUCCCAGGUGUGGGUGGCACAUUCCAGAACUCGCCCUCAAGUGGAAGACAUGCAUACACAGAUGAGAAUGGAAAUACCUAU
	'Dins\BaraA'	CAGCACACTTATGATGGACGCAATGGACCACATGTCTTTGGTCCGCCTGGACAACAGGTCTATATACGCGGCCAGAATGAGGGACCCTATCAGGTGGATGGCGTAGGTGGCACTTTCCAGAATACACCGCAACGAGGAGAACACGTCTATACCGATGACCAGGGCAATACTTTT
	'Dobs\XM_022367329___LOC111074527_CDS'	CAGCAGAAUUAUGACGGCAGGAAUGGACCGCAUCAGUUUGGCAGCCCGGAAAAUGGGAUUUACAUACGCGGCCAGAACGAAGGACCCUACAAUGUGCCUGGCGUGGGAGGCACAUUCCAGAACUCGCCCUCAAGUGGAAGACAUGAGUACACAGAUGAACAUGGAAAUACCUAC
	'Deug\XM_017223845___LOC108113294_CDS'	CAGCAGAAUUAUGAUGGGAGAAAUGGCCCUCAUGAUUUCGGAACACCUGGAAACGGGAUUUAUAUACGGGGUCAGAACGAAGGACCCUACACAGUACCUGGAGUGGAAGGUACCUUCCAAAGUUCACCCUCAAGUGGGCAACAUGUUUACACCGAUGAGCAUGGCAAUACUUAC
	'Dele\XM_017265456___LOC108141863_CDS'	CAGCAGAAUUAUGAUGGGAGGGAUGGCCCCCAUCAGUUCGGAGCACCUGGAAAUGGCAUCUAUAUACGGGGUCAGAACGAAGGACCCUACACGGUGCCCGGCGUGGGAGGUACGUUCCAGAAUUCGCCCUCAAGUGGACAACAUGUCUACACCGACGAACAUGGCAAUACUUAC
	'Dtro\BaraA'	CAGCACACTTATGATGGACGCAATGGTCCACATGTCTTCGGTCCTCCTGGCCAACAGGTTTATATACGCGGTCAGAATGAAGGACCCTATCAGGTGGATGGAGTTGGTGGCACGTTCCAGAATACACCACAACGCGGAGAACATGTGTATACCGATGAACAGGGCAATACTTTT
	'Dsub\XM_034794836___LOC117890147_CDS'	CAGCAGAAUUAUGACGGCAGGAAUGGGCCACAUCAGUUUGGCACUCCGGGAAAUGGCAUUUACAUACGCGGUCAGAACGAAGGACCCUACAAUGUUCCUGGCGUUGGUGGCACAUUCCAGAACUCGCCAUCGAGUGGAAGACAUGAGUACACUGAUGAACAUGGAAAUACCUAU
	'Dyak\GE13684_CDS'	CAGCAGAACUAUGAUGGAAGAAAUGGUCCCCAUCAAUUCGGAACACCUGGCAAUGGCAUUUACAUACGCGGUGAAAACGAAGGACCCUACACAGUGCCCGGAGUGGAUGGCAUCUUCCAAAACUCA------AAUGGCCAACAUUCCUACACCGAUGAGCAGGGAAAUACCUAC
	'Dsec\GM15695_CDS'	CAGCAGAAUUAUGAUGGUAGAAAUGGUCCCCAUGAGUUCGGCACACCUGGAAACGGCAUUUACAUACGGGGUCAGAACGAAGGACCCUACACGGUGCCCGGAGUGGGAGGAACCUUCCAAAACUCACCCUCAAGUGGCCAACAUUCCUACACCGAUGAGCACGGAAAUACUUAC
	'Dsim\GD25174_CDS'	CAGCAGAAUUAUGAUGGUAGAAAUGGUCCCCAUGAGUUCGGCACACCUGGAAACGGCAUUUACAUACGGGGUCAGAACGAAGGACCCUACACGGUGCCCGGAGUGGGAGGAACCUUCCAAAACUCACCCUCAAGUGGCCAGCAUUCCUACACCGAUGAGCACGGAAAUACUUAC
	'Dmau\XM_033296995___LOC117136220_CDS'	CAGCAGAAUUAUGAUGGUAGAAAUGGUCCCCAUGAGUUCGGCACACCUGGAAACGGCAUUUACAUUCGGGGUCAGAACGAAGGACCCUACACGGUGCCCGGAGUGGGAGGAACCUUCCAAAACUCACCCUCAAGUGGCCAGCAUUCCUACACCGAUGAGCACGGAAAUACUUAC
	'Dper\XM_002015800___LOC6590356_CDS'	CAGACUAGUUCUGACGGG---AAUGGCCCGCAUCAGUUUGGCAGUCCGGAAAAUGGAAUUUACAUACGCGGUCAGAAUGAAGGACCCUACAAUGUCCCAGGCGUGACUGGCACAUUCCAGAACUCGCCCUCAACUGGAAGACAUGCAUACACAGAUGAGAAUGGAAAUACCUAU
	'Sleb\XM_030519534'	CAACAAAAUUACGAUGGCCGCAACGGCCCCCACGUAUUCGGCACUCCCGGCAAUCAGGUUUACAUACGGGGUCAAAACGAGGGACCCUACAAUGUGCCCGGAGUGGGUGGUACCUUCCAAAAUUCUCCAGGGCGCGGCGAACAUGUUUAUACCGAUGAGCGCGGAAACACCUUU
	'Dpse\GA15751'	CAGACTAGTTATGACGGG---AATGGCCCGCATCAGTTTGGCAGTCCGGAAAATGGAATTTACATACGCGGTCAGAATGAAGGACCCTACAATGTCCCAGGCGTGGGTGGCACATTCCAGAACTCGCCCTCAAGTGGAAGACATGCATACACAGATGAGAATGGAAATACCTAT
	'Dtak\XM_017141080___LOC108057013_CDS'	CAGCAGAAUUAUGAUGGUAGAAAUGGCCCACACCAAUUCGGAACACCUGGAAAUGAGAUCUAUAUACGGGGUCAGAACGAAGGACACUACACAGUUCCUGGCGUGGAAGGUACCUUCCAAAAUUCACCCUCCGGUGGCCAAUAUAAUGUCACCGAUGAGCAAGGCAAUACCUAC
	'Dpau\BaraA__str._L06__2'	CAGCACACTTATGATGGTCGCAATGGACCACATGTCTTCGGTCCACCTGGTCATCAGGTTTATATACGCGGTCAGAATGAAGGACCCTATCAGGTGGATGGAGTTGGTGGCACTTTCCAGCATACACCGCAACGCGGAGAACACGTCTTTACCGATGAATCGGGCAATACTTTT
	'Dfic\XM_017198865___LOC108096915_CDS'	CAGCAGAAUUACGAUGGAAGAAAUGGGCCCCAUGAGUUCGGAACACCUGGAAAUGGGGUGUAUAUUCGGGGUCAGAAUGAAGGACCCUAUACGGUGCCCGGCGUGGAAGGUACCUUCCAAAACUCACCCUCGAGUGGACAACAUGUUUAUACGGAUGAGCAUGGCAAUACAUAC
	'Dpau\BaraA__str._L12__2'	CAGCACACTTATGATGGTCGCAATGGACCACATGTCTTCGGTCCACCTGGTCACCAGGTTTATATACGCGGTCAGAATGAAGGACCCTATCAGGTGGATGGAGTTGGTGGCACTTTCCAGCATACACCGCAACGCGGAGAACACGTCTTTACCGATGAAGATGGCAATACTTTT
	'Dgua\XM_034286156___LOC117592412_CDS'	CAGCAGAAUUAUGACGGCAGGAAUGGCCCACAUCAGUUGGGCACUCCAGGAAAUGGUAUUUACAUACGCGGUCAGAACGAAGGACCCUACAAUGUUCCUGGCGUUGGCGGCACAUUCCAGAACUCGCCAUCGAGUGGAAGACAUGAGUACACAGAUGAACAUGGAAAUACCUAU
	'Dsuz\XM_017075092___LOC108010239_CDS'	CAGCAGAAUUAUGAUGGAAGAAAUGGCCCCCACCAAUUCGGAACACCUGGAAACGAGAUCUAUAUAAGGGGUCAAAACGAAGGACCCUACACAGUUCCCGGCGUGGGCGGUACCUUCCAGAAUUCACCCGCAAGUGGUCAACAUGUUUACACCGAUGAACAGGGGAAUACCUAC
	'Dbia\XM_017090984___LOC108022142_CDS'	CAGCAGAACUAUGGCGGCAGAAAUGGCCCCCACCAAUUCGGAACCCCGGGAAACGAGAUCUAUAUAAGGGGUCAGAACGAAGGAUCCUACACAGUUCCCGGCGUGGACGGUACCUUCCAGAAUUCGCCCUCAAGUGGCCAUCACGUUUACACCGAUGAGCAGGGGAACACCUAC
	'Dmel\CG30285__BaraC___reversed_'	CAGCAGAATTATGATGGAAGAAATGGTCCCCATGAGTTCGGCACACCTGGAAACGGCATTTACATACGGGGTCAGAACGAAGGACCCTACACAGTGCCCGAAATGGGAGGAACGTTCCAAAACTCACCCTCAAGTGGGCAGCATTCCTACACCGATGAGCACGGAAATACTTAC

;
end;
begin trees;
	tree consensus = [&R] ('Sleb\XM_030519534':0.07330083938951121,(('Dtro\BaraA':0.019801269342308636,('Dins\BaraA':0.05107962220021589,('Dwil\GK10648':0.017142946560424033,('Dpau\BaraA__str._L06__2':0.01803754706056615,'Dpau\BaraA__str._L12__2':0.0059507298633546535):0.026520053796447618):0.022991169500452213):0.01539447580982134):0.17264685926850354,((('Dsub\XM_034794836___LOC117890147_CDS':0.017596008124348417,'Dgua\XM_034286156___LOC117592412_CDS':0.01754775999044611):0.028158869292884636,('Dobs\XM_022367329___LOC111074527_CDS':0.03136742269509163,('Dpse\GA15751':0.000002,('Dmir\XM_017294356___LOC108160378_CDS':0.004254812184586343,'Dper\XM_002015800___LOC6590356_CDS':0.027663951295111455):0.0022350645852091677):0.08136299273300246):0.016855012669319325):0.0893532142327354,(('Dfic\XM_017198865___LOC108096915_CDS':0.07556490110410602,(('Drho\XM_017121875___LOC108043260_CDS':0.04436055861789173,'Dele\XM_017265456___LOC108141863_CDS':0.05629351708465924):0.016539963451793316,('Deug\XM_017223845___LOC108113294_CDS':0.047914382128610156,('Dtak\XM_017141080___LOC108057013_CDS':0.07853104845851094,('Dsuz\XM_017075092___LOC108010239_CDS':0.02253768768079023,'Dbia\XM_017090984___LOC108022142_CDS':0.07809072932899563):0.029363874798906564):0.023076791269516284):0.014766622629274195):0.011677595380536199):0.017104553549190604,('Dyak\GE13684_CDS':0.07972726829290488,('Dmel\CG30285__BaraC___reversed_':0.028856906180100395,('Dsec\GM15695_CDS':0.000882,('Dsim\GD25174_CDS':0.000031,'Dmau\XM_033296995___LOC117136220_CDS':0.005730706132254404):0.004458520173990843):0.00946940705007443):0.029253537371647487):0.03183892138514771):0.030105834958389366):0.07397407380685994):0.07330083938951121);
end;
