# Supplementary material for: Repeated truncation of a modular antimicrobial peptide gene for neural context
Source: PLoS Genet. 2022 Jun 17;18(6):e1010259. doi: 10.1371/journal.pgen.1010259 (PMC9246212; doi:10.1371/journal.pgen.1010259)
Supplement: S4 Data — (XLSX) [file pgen.1010259.s011.xlsx]

## Sheet: Experimental fly stocks
Fly stock	Source	Identifier
iso w1118 DrosDel	Luis Teixeira	Ref [1]
OR-R	Bruno Lemaitre
Exelexis w1118	Brian McCabe
Canton S	Bruno Lemaitre
w1118	Steven Wasserman
yw	Bruno Lemaitre
iso Rel[E20]	Luis Teixeira	Ref [2]
iso spz[rm7]	Luis Teixeira	Ref [2]
iso ΔBaraA	Hanson et al. (2021)	Ref [3]
w; ΔBaraB[LC1]	Lianne Cohen and Steven Wasserman
iso ΔBaraB[LC1]	This study
+; ΔBaraB[LC1]/CyO-GFP	This study
w; ΔBaraB[LC4]	Lianne Cohen and Steven Wasserman
iso ΔBaraB[LC4]	This study
+; ΔBaraB[LC4]/CyO-GFP	This study
Df(9063, BaraB}	Bloomington Stock Centre	BDSC9063
+;+;ATM[8], e-	Peterson et al. (2012)	Ref [4]
Actin5C-Gal4/CyO-GFP	Bruno Lemaitre
elav-Gal4;;	Brian McCabe
elav-Gal4, UAS-Dcr2;;	Brian McCabe
BaraA-Gal4	Hanson et al. (2021)	Ref [3]
Other neural Gal4 drivers	Brian McCabe
Other tissue Gal4 drivers	Bruno Lemaitre
BaraB-IR{TRiP}	Bloomington Stock Centre	BDSC61998
BaraB-IR{KK}	Vienna Stock Centre	v105012
BaraC-IR{KK}	Vienna Stock Centre	v107852
D. simulans	Florent Masson	w501
D. mauritiana	Roman Arguello
D. sechellia	Roman Arguello
D. yakuba	Roman Arguello
D. suzukii	Kyorin Stock Centre	k-awa036, NGM-2
D. pseudoobscura	Kyorin Stock Centre	k-s12
D. willistoni	Florent Masson	Ref [5]
D. virilis	Florent Masson	Ref [5]
D. neotestacea	Steve Perlman	Ref [6], S-W- East (Hartford CT)

## Sheet: DGRP stocks & BaraA PCR status
DGRP #	Copy number by PCR		DGRP analysis data are included in the supplementary data file X including Pearson's correlation analysis
26	1
28	1
31	1
32	1
38	1
40	1
48	1
69	1
75	1
91	1
100	1
101	1
109	1
142	1
149	1
158	1
181	1
208	1
229	1
235	1
239	1
256	1
303	1
304	1
306	1
309	1
310	1
313	1
315	1
318	1
319	1
320	1
321	1
332	1
335	1
338	1
340	1
348	1
350	1
352	1
354	1
355	1
358	1
359	1
361	1
362	1
365	1
373	1
377	1
382	1
383	1
385	1
390	1
391	1
392	1
395	1
397	1
399	1
405	1
406	1
409	1
426	1
427	1
437	1
443	1
491	1
502	1
528	1
530	1
535	1
551	1
555	1
559	1
563	1
566	1
584	1
627	1
634	1
703	1
705	1
714	1
716	1
721	1
732	1
738	1
748	1
761	1
776	1
783	1
786	1
787	1
790	1
799	1
801	1
802	1
808	1
810	1
818	1
819	1
820	1
821	1
822	1
832	1
843	1
849	1
850	1
852	1
859	1
890	1
892	1
897	1
900	1
911	1
913	1
85	2
88	2
105	2
129	2
136	2
195	2
228	2
280	2
287	2
336	2
357	2
386	2
707	2
805	2
837	2
853	2
855	2
907	2
21
41
42
45
49
57
59
73
83
93
138
153
161
176
177
189
217
223
227
233
237
301
307
317
324
325
356
360
367
370
371
374
375
379
380
381
439
440
441
461
486
492
505
508
509
513
517
531
589
595
596
630
639
642
646
712
727
730
737
757
765
774
796
804
812
857
861
879
882
884
887
894
908

## Sheet: REFERENCES
1. Ferreira ÁG, Naylor H, Esteves SS, Pais IS, Martins NE, et al. (2014) The Toll-Dorsal Pathway Is Required for Resistance to Viral Oral Infection in Drosophila. PLOS Pathogens 10(12): e1004507. https://doi.org/10.1371/journal.ppat.1004507
2. Mark Austin Hanson, Anna Dostálová, Camilla Ceroni, Mickael Poidevin, Shu Kondo, Bruno Lemaitre (2019) Synergy and remarkable specificity of antimicrobial peptides in vivo using a systematic knockout approach eLife 8:e44341 https://doi.org/10.7554/eLife.44341
3. Hanson MA, Cohen LB, Marra A, Iatsenko I, Wasserman SA, et al. (2021) The Drosophila Baramicin polypeptide gene protects against fungal infection. PLOS Pathogens 17(8): e1009846. https://doi.org/10.1371/journal.ppat.1009846Hanson MA, Cohen LB, Marra A, Iatsenko I, Wasserman SA, et al. (2021) The Drosophila Baramicin polypeptide gene protects against fungal infection. PLOS Pathogens 17(8): e100…
4. Petersen AJ, Rimkus SA, and Wassarman DA. (2012). ATM kinase inhibition in glial cells activates the innate immune response and causes neurodegeneration in Drosophila. 109(11) E656-E664. https://doi.org/10.1073/pnas.111047010
5. Drosophila 12 Genomes Consortium. Evolution of genes and genomes on the Drosophila phylogeny. Nature 450, 203–218 (2007). https://doi.org/10.1038/nature06341
6. Hanson, M.A., Hamilton, P.T. & Perlman, S.J. Immune genes and divergent antimicrobial peptides in flies of the subgenus Drosophila. BMC Evol Biol 16, 228 (2016). https://doi.org/10.1186/s12862-016-0805-y
